# Supplementary material for: IL‐27 produced during acute malaria infection regulates Plasmodium‐specific memory CD4 + T cells
Source: EMBO Mol Med. 2023 Oct 19;15(12):e17713. doi: 10.15252/emmm.202317713 (PMC10701605; doi:10.15252/emmm.202317713)
Supplement: Supplementary file 4 — Source Data for Figure 1 [file EMMM-15-e17713-s008.zip › EMM-2023-17713-1B.xlsx]

## Sheet: Description
	1B	Parasitemia levels and proportions of CD4+ T and PbT-II cells in PB of Pcc-infected B6 (WT) vs Ebi3-/- mice.

## Sheet: %Parasitaemia
	% Parasitaemia	days post-infection	WT B6					EBI3-/-
		7	31.42	33.07	46.81	25.62		32.24	28.37	16.42	20.24
		8	39.7	28.24	46.79	48.1		21.94	28.5	34.87	26.89
		14	2.22	7.69	4.18	9.75		1.57	0.21	0.71	0.95
		21	0.23	0.3	0.07	0		0.01	0	0.05	0
		28	0.03	0	0	0.02		0.03	0	0.07	0

## Sheet: %CD4 in PB
	% CD4+ T cells in PB	days post-infection	WT B6					EBI3-/-
		7	17	19.2	21.5	22.7		22.3	29	32	32.5
		14	10.1	7.67	10.7	6.98		6.89	10.2	5.92	6.67
		21	12	13.1	11.6	10.7		8.35	12.2	18.8	11.6
		28	7.16	5.71	10.7	6.71		16.8	12.7	11.5	10.1

## Sheet: %PbT-II in PB CD4
	% PbT-II in PB CD4+ T cells	days post-infection	WT B6					EBI3-/-
		7	7.7	5.13	13.6	11.08		21.27	15	22.9	16
		14	0.52	1.75	0.17	0.32		7.6	4.68	5.57	6.47
		21	1.55	1.03	1.1	1.04		28.5	30.2	38.3	7.78
		28	0.13	0.23	0.06	0.3		4.6	11.9	5.07	4.32
