# Supplementary material for: IL‐27 produced during acute malaria infection regulates Plasmodium‐specific memory CD4 + T cells
Source: EMBO Mol Med. 2023 Oct 19;15(12):e17713. doi: 10.15252/emmm.202317713 (PMC10701605; doi:10.15252/emmm.202317713)
Supplement: Supplementary file 4 — Source Data for Figure 1 [file EMMM-15-e17713-s008.zip › EMM-2023-17713-1C.xlsx]

## Sheet: Description
	1C	Parasitemia levels and proportions of CD4+ T and PbT-II cells in PB of Pcc-infected B6 (WT) vs Il27-/- mice.

## Sheet: Parasitaemia
	% Parasitaemia	days post-infection	WT B6					IL27-/-
		7	27.7	17.2	23.3	23.1		22.1	12.9	16.4	15.8
		8	37.9	37	36.7	21.6		36.7	28.2	28.2	30.5
		14	3.9	5	2.5	1.4		2.1	1.9	2	0.8
		21	0.2	0.2	0.5	0.1		0.2	0.1	0.4	0.6
		28	1.2	0.1	1.4	0.9		0.2	0.3	0.15	0

## Sheet: %CD4 in PB
	% CD4+ T cells in PB	days post-infection	WT B6					IL27-/-
		7	22.7	20.9	20.9	20.3		19.7	20.4	28.5	21.5
		14	13.4	13.2	20.2	16.5		7.7	11.7	22.4	21.4
		21	13.8	14	14	15.8		19.4	37.1	22.5	29.6
		28	11.5	15.8	15.2	17.3		29.5	24	23.5	10.4

## Sheet: %PbT-II in PB CD4
	% PbT-II in PB CD4+ T cells	days post-infection	WT B6					IL27-/-
		7	11.8	11.6	11.2	9.91		16.2	14.6	10.3	10.9
		14	0.64	0.84	1.26	0.18		1.07	2.21	2.1	1.82
		21	1.49	1.11	0.089	1.13		12	7.86	10	11.8
		28	0.35	0.27	0.12	0.098		10.4	8.03	11	0.12
