# Supplementary material for: IL‐27 produced during acute malaria infection regulates Plasmodium‐specific memory CD4 + T cells
Source: EMBO Mol Med. 2023 Oct 19;15(12):e17713. doi: 10.15252/emmm.202317713 (PMC10701605; doi:10.15252/emmm.202317713)
Supplement: Supplementary file 4 — Source Data for Figure 1 [file EMMM-15-e17713-s008.zip › EMM-2023-17713-1D.xlsx]

## Sheet: Description
	1D	CD4+ T and PbT-II cell profile in the spleen of Pcc-infected B6 (WT) vs Il27-/- mice at day 7, 14, 21, 28 post-infection.

## Sheet: # spleen
	# spleen cells (x 106)	days post-infection	WT B6										IL27-/-
		7	150	180	126	174	168	189.6					182.4	198	249.6	298	226	200.5
		14	264	336	344	371	129.6	252	186	165			140.4	168	612.5	513.128	482.944	550.858	490.49
		21	340	264	216	311.28	224.865	256.801	180	258	228		422.799	167.436	223.916	520	452	556	126	248	211.6	224
		28	130	127	113	84	238	159.2	147.2	122	112		151	116	88.8	90.4	122	214.4	86	114	158	260

## Sheet: %CD4 in SP
	% CD4+ T cells in SP	days post-infection	WT B6										IL27-/-
		7	15.7	11.9	14.9	17.8	15.9	17					18	18.1	17.5	17.4	15.1	16.1
		14	8.63	9.78	6.5	6.36	8.64	16.8	12.4	11			9.36	11.2	2.49	8.12	7.06	7.12	13.9
		21	11.5	11.5	9.37	9.15	11	10.4	13.9	9.56	13.4		16.3	21.7	21.3	13.9	13.1	16.1	24.5	20.9	14.2	20.2
		28	13.1	15.2	15.2	20	10.9	13.5	14.8	13.4	14.1		13.3	10.4	12.2	12.5	17	16.9	16.4	21.2	17.1	14.7

## Sheet: #CD4 in SP
	# CD4+ T cells in SP (x 106)	days post-infection	WT B6										IL27-/-
		7	2.355	2.142	1.8774	3.0972	2.6712	3.2232					3.2832	3.5838	4.368	5.1852	3.4126	3.22805
		14	22.7832	32.8608	22.36	23.5956	20.3472	38.052	20.274	20.79			4.2822	26.88	15.2513	41.666	34.0958	39.2211	68.1781
		21	3.57972	2.58595	2.40622	3.111	2.904	2.2464	2.502	2.46648	3.0552		6.89163	3.63337	4.7694	7.228	5.9212	8.9516	3.087	5.1832	3.00472	4.5248
		28	1.703	1.9304	1.7176	1.68	2.5942	2.1492	2.17856	1.6348	1.5792		2.0083	1.2064	1.08336	1.13	2.074	3.62336	1.4104	2.4168	2.7018	3.822

## Sheet: %PbT-II in SP CD4
	% PbT-II in SP CD4+ T cells	days post-infection	WT B6										IL27-/-
		7	12.4	8.12	13.8	14.8	12.1	14.6					12.9	14.3	15.8	6.97	12.1	9.66
		14	2.55	2.37	2.48	3.18	1.3	1.07	1.75	1.57			3.16	8.14	4.22	5.99	5.99	3.7	7.14
		21	0.88	0.7	0.91	1.85	1.94	0.85	0.77	0.93	1.25		4.07	4.82	3.81	9.21	8.87	17.4	11.6	10.9	6.12	8.1
		28	0.65	0.61	0.48	0.32	1.09	0.29	0.39	0.091	0.35		5.57	2.92	4.86	4.91	4.26	7.99	0.0063	7.43	4.37	4.96

## Sheet: #PbT-II in SP CD4
	# PbT-II in SP (x 106)	days post-infection	WT B6										IL27-/-
		7	2.9202	1.7393	2.59081	4.58386	3.23215	4.70587					4.23533	5.12483	6.90144	3.61408	4.12925	3.1183
		14	0.580972	0.778801	0.554528	0.75034	0.264514	0.407156	0.354795	0.326403			0.135318	2.18803	0.643603	2.49579	2.04234	1.45118	4.86792
		21	0.315015	0.181016	0.218966	0.575535	0.563376	0.190944	0.192654	0.229383	0.3819		2.80489	1.75129	1.81714	6.65699	5.2521	15.5758	3.58092	5.64969	1.83889	3.66509
		28	0.0110695	0.0117754	0.00824448	0.005376	0.0282768	0.00623268	0.0849638	0.0148767	0.055272		1.11862	0.352269	0.526513	0.55483	0.000883524	0.289506	0.0888552	0.179568	0.118069	0.189571
