# Supplementary material for: IL‐27 produced during acute malaria infection regulates Plasmodium‐specific memory CD4 + T cells
Source: EMBO Mol Med. 2023 Oct 19;15(12):e17713. doi: 10.15252/emmm.202317713 (PMC10701605; doi:10.15252/emmm.202317713)
Supplement: Supplementary file 4 — Source Data for Figure 1 [file EMMM-15-e17713-s008.zip › EMM-2023-17713-1F.xlsx]

## Sheet: Description
	1F	Parasitemia levels, and proportions of CD4+ T and PbT-II cells in PB of Pcc-infected B6 mice administered with IgG or different doses of anti-IL-27 mAb.

## Sheet: % Parasitaemia
	% Parasitaemia	days post-infection	IgG control				Regular α-IL-27				Early α-IL-27				Late α-IL-27
		5	1.52	1.02	1.86		1.93	2.85	2.55		2.1	1.05	1.65		2.89	2.75	3.16
		7	25	28.66	29.9		28.09	19.81	24.2		26.16	13.27	23.43		29.85	29.98	45.86
		14	2.26	2.15	2.93		0.84	0.72	0.81		2.59	0.92	3.8		1.79	0.94	2.17
		21	0.001	0	0		0	0	0		0	0	0		0	0	0
		44	0.001	0.52	0.27		0	0	0		0	0	0		0	0	0
		56	0	0.001	0		0	0	0		0	0	0		0	0	0
		70	0.001	0	0		0	0	0		0	0	0		0	0	0

## Sheet: %CD4 in PB
	% CD4+ T cells in PB	days post-infection	IgG control				Regular α-IL-27				Early α-IL-27				Late α-IL-27
		7	18.9	16	20.3		15.3	17.3	18.1		20.4	23	23.4		21.3	21	16.8
		11	7.98	6.65	6.84		2.87	6.11	8.23		3.64	5.69	6.14		7.63	6.02	10.6
		17	9.85	9.43	9.65		14.4	17.5	17.5		16.3	14.4	22.9		11.1	8.67	10.3
		20	12.1	11.1	12.3		16.3	17.7	15.9		27.2	24.7	29.7		12.7	10.5	8.93
		28	10.5	10.7	11.7		14.2	14.9	12.8		13.9	14	14.5		14	11	11.8
		36	7.46	8.39	8.2		11.7	12.7	11.3		10.1	9.51	8.83		10.3	9.18	6.1
		44	11.6	6.74	8.15		10.4	12.5	12.4		10.7	10.3	12.2		12.4	9.32	10.4
		50	20.6	16.3	28.6		9.87	11.9	11.8		9.34	16.5	16.6		4.28	9.63	19.8
		57	13.6	12.2	13.5		10.1	12.7	13		10.2	12.4	12.6		17	10.7	12.5
		64	12.4	7.11	21		6.54	7.13	6.42		9.43	9.61	13.8		9.75	5.29	10.5

## Sheet: %PbT-II in PB CD4
	% PbT-II in PB CD4+ T cells	days post-infection	IgG control				Regular α-IL-27				Early α-IL-27				Late α-IL-27
		7	5.79	5.37	3.18		9	8.98	17		7.93	15.5	14.9		8.58	9.64	5.38
		11	1.15	0.76	1.76		4.54	4.68	5.532		2.8	7.76	3.76		1.26	0.45	4.53
		17	0.28	0.39	0.57		6.76	9.68	9.864		6.59	5.01	8.73		0.3	0.17	0.46
		20	0.91	1.2	1.38		11.3	13.4	14.82		11.6	20	14.7		1.92	1.54	2.05
		28	0.25	0.3	0.63		4.51	7.09	6.96		10.2	6.72	11.8		0.68	0.44	0.51
		36	0	0.21	0.18		2.77	5.38	4.89		4.75	3.46	5.45		0.42	0.24	0.25
		44	0.04	0	0.031		1.46	0.94	1.44		2.32	0.47	1.57		0.1	0.018	0.012
		50	0	0	0		0.64	0.6	0.744		0.81	0.33	1.01		0	0	0.092
		57	0	0	0.014		0.12	0.18	0.18		0.18	0.042	0.22		0	0	0
		64	0	0	0		0.16	0.14	0.18		0.18	0.014	0.69		0	0	0
