# Supplementary material for: IL‐27 produced during acute malaria infection regulates Plasmodium‐specific memory CD4 + T cells
Source: EMBO Mol Med. 2023 Oct 19;15(12):e17713. doi: 10.15252/emmm.202317713 (PMC10701605; doi:10.15252/emmm.202317713)
Supplement: Supplementary file 4 — Source Data for Figure 1 [file EMMM-15-e17713-s008.zip › EMM-2023-17713-1G.xlsx]

## Sheet: Description
	1G	CD4+ T and PbT-II cell profile in the spleen of Pcc-infected B6 mice administered with IgG or anti-IL-27 mAb during the early phase (between -1 and 7 days after infection).

## Sheet: # spleen
	# spleen cells (x 106)	days post-infection	IgG																anti-IL27 mAb
		7	152	210	168	254	232	183	182	198									211	161	124	97.9	113.3	154	286	156	210	236
		14	264	336	344	266	245	276.5											339.5	693	644	513.128	482.944	550.858	490.49
		21	352	172	152	172	120	378	151.2	146.4	237	186	222						183	150	237	196	236	140	201.6	204	232	92	169.6	169.6
		28	144	154	118	228	86	108	120	88	234	186	392	188	162	148	186		82	128	88	76	184	101	160	166	78	54	116	86	88	164	116

## Sheet: %CD4 in SP
	% CD4+ T cells in SP	days post-infection	IgG																anti-IL27 mAb
		7	18.6	19.9	15.9	15.9	18.9	16.1	16.5	17.4									15	15.5	18.9	16.7	13.8	18	18.6	15.2	18.2	17.7
		14	8.63	9.78	6.5	6.57	9.11	7.1											7.78	2.46	10.9	8.12	7.06	7.12	13.9
		21	12.4	8.3	9.01	14.2	13.6	7.89	10.96	9.84	11.12	5.064	17.84						21.12	17.44	14.88	26.2	31	25	29.2	13.1	13.2	9.49	10.6
		28	17.9	18.7	20	12.2	14.2	14.5	12.7	14.3	15.5	12.4	10.3	13.6	14.5	17.2	13.6		17.7	11.5	22.1	17.4	13.7	14.6	13.4	20.7	13	13.2	13.5	15.3	17.2	13.6	13.9

## Sheet: #CD4 in SP
	# CD4+ T cells in SP (x 106)	days post-infection	IgG																anti-IL27 mAb
		7	28.576	42.21	27.72	41.402	45.24	29.5	30	34.5									31.7	25	23.4	16.3	15.6	27.258	55.198	23.712	39.48	43.188
		14	22.7832	32.8608	22.36	17.4762	22.3195	19.6315											26.4131	17.0478	70.196	41.666	34.0958	39.2211	68.1781
		21	43.648	14.276	13.6952	24.424	16.32	29.8242	16.5715	14.4058	26.3544	9.41904	39.6048						38.6496	26.16	35.2656	51.352	73.16	35	58.8672	26.724	30.624	8.7308	17.9776
		28	25.776	28.798	23.6	27.816	12.212	15.66	15.24	12.584	36.27	23.064	40.376	25.568	23.49	25.456	25.296		14.514	14.72	19.448	13.224	25.208	14.746	19.7758	30.6593	10.14	7.128	15.66	13.158	15.136	22.304	16.124

## Sheet: %PbT-II in SP CD4
	% PbT-II in SP CD4+ T cells	days post-infection	IgG																anti-IL27 mAb
		7	10.5	8.3	11.3	9.16	9.53	15.8	11.3	7.06									8.4	17.9	14.4	14.8	16.8	11.3	16.9	14.6	5.29	15.2
		14	2.55	2.37	2.48	2.15	2.03	1.78											3.82	4.2	6	5.99	5.99	3.7	7.14
		21	1.53	0.46	1.77	0.019	1.79	1.92	1.552	2.696	1.496	2.568	0.976						11.68	4.704	8.8	10.2	9.75	10	15.2	11.3	9.7	1.19	10.3
		28	0.32	0.33	1.48	0.77	0.97	0.53	0.55	0.9	2.86	2.42	1.98	0.29	0.75	0.5	0.13		7.44	5.98	7.06	10.5	3.77	4.11	5.63	5.22	13.2	3.98	1.06	2.11	7.63	3.29	3.69

## Sheet: #PbT-II in SP CD4
	# PbT-II in SP (x 106)	days post-infection	IgG																anti-IL27 mAb
		7	2.94333	3.16997	3.07692	3.61853	3.96302	4.65515	3.39339	2.43231									2.6586	4.46695	3.37478	2.4197	2.62675	2.91661	8.44529	3.05885	2.06875	6.26226
		14	0.580972	0.778801	0.554528	0.375738	0.453086	0.349441											1.00898	0.716008	4.21176	2.49579	2.04234	1.45118	4.86792
		21	0.0102136	0.0656696	0.242405	0.00464056	0.292128	0.572625	0.321487	0.485474	0.492827	0.302351	0.483179						5.64284	1.53821	3.87922	5.2379	7.1331	3.5	8.94781	3.01981	2.97053	0.103897	1.85169
		28	0.0824832	0.0950334	0.34928	0.214183	0.118456	0.082998	0.08382	0.113256	0.103732	0.0558149	0.0799445	0.0741472	0.176175	0.12728	0.0328848		1.07984	0.880256	1.37303	1.38852	0.950342	0.606061	1.11338	1.60042	1.33848	0.283694	0.165996	0.277634	1.15488	0.733802	0.594976
