# Supplementary material for: IL‐27 produced during acute malaria infection regulates Plasmodium‐specific memory CD4 + T cells
Source: EMBO Mol Med. 2023 Oct 19;15(12):e17713. doi: 10.15252/emmm.202317713 (PMC10701605; doi:10.15252/emmm.202317713)
Supplement: Supplementary file 5 — Source Data for Figure 2 [file EMMM-15-e17713-s010.zip]

Archive with 11 entries (10 files):
- EMM-2023-17713-2A.xlsx
- EMM-2023-17713-2B.xlsx
- EMM-2023-17713-2C.xlsx
- EMM-2023-17713-2D.xlsx
- EMM-2023-17713-2E.xlsx
- __MACOSX/
- __MACOSX/._EMM-2023-17713-2A.xlsx
- __MACOSX/._EMM-2023-17713-2B.xlsx
- __MACOSX/._EMM-2023-17713-2C.xlsx
- __MACOSX/._EMM-2023-17713-2D.xlsx
- __MACOSX/._EMM-2023-17713-2E.xlsx
