# Supplementary material for: IL‐27 produced during acute malaria infection regulates Plasmodium‐specific memory CD4 + T cells
Source: EMBO Mol Med. 2023 Oct 19;15(12):e17713. doi: 10.15252/emmm.202317713 (PMC10701605; doi:10.15252/emmm.202317713)
Supplement: Supplementary file 5 — Source Data for Figure 2 [file EMMM-15-e17713-s010.zip › EMM-2023-17713-2A.xlsx]

## Sheet: Description
	2A	CD11a/CD49d expression in PbT-II cells of Pcc-infected IgG or anti-IL-27 mAb-treated B6 mice: Frequencies and total numbers of CD11ahiCD49dhi PbT-II cells in SP.

## Sheet: % CD11a hi CD49d hi
	% CD11ahiCD49dhi PbT-II cells in SP	days post-infection	IgG					anti-IL27 mAb
		7	40.8	49.2	54.2	37.9		32.3	42.7	41.5	45.6
		14	7.78	25.7	44			35.1	67.7	72.3	69.7
		21	36.1	41.6	42.2			55.2	60.6	26	36.3
		28	20.9667	21.2	26.7	15		22.1	30.1	14.6	17

## Sheet: # CD11a hi CD49d hi
	# CD11ahiCD49dhi PbT-II in SP (x 104)	days post-infection	IgG					anti-IL27 mAb
		7	189.93	166.955	131.831	100.761		144.282	144.103	100.417	119.78
		14		2.91989	16.4525	17.8358		78.7545	129.97	96.9464	323.347
		21		8.75082	12.1525	24.1648		166.694	180.014	54.7013	67.2165
		28	16.2952	21.9912	14.9026	11.9917		47.8935	32.983	19.5418	23.6911
