# Supplementary material for: IL‐27 produced during acute malaria infection regulates Plasmodium‐specific memory CD4 + T cells
Source: EMBO Mol Med. 2023 Oct 19;15(12):e17713. doi: 10.15252/emmm.202317713 (PMC10701605; doi:10.15252/emmm.202317713)
Supplement: Supplementary file 5 — Source Data for Figure 2 [file EMMM-15-e17713-s010.zip › EMM-2023-17713-2B.xlsx]

## Sheet: Description
	2B	CD127/KLRG1 expression in PbT-II cells of Pcc-infected IgG or anti-IL-27 mAb-treated B6 mice: Frequencies and total numbers of CD127+KLRG1-, CD127-KLRG1+, and CD127-KLRG1- PbT-II cells in SP.

## Sheet: % CD127+KLRG1-
	% CD127+KLRG1- PbT-II cells in SP	days post-infection	IgG					anti-IL27 mAb
		7	0.29	0.55	0.55	1.06		7.02	8.3	8.61	10.4
		14	3.93	0.51	3.61			0.76	5.16	3.59	3.08
		21	33.7	12.2	0.57			19	19.2	21.5	17
		28	1.16	7.25	4.2	3.79		51.2	36.9	36.9	28.9

## Sheet: # CD127+KLRG1-
	# CD127+KLRG1- PbT-II in SP (x 104)	days post-infection	IgG					anti-IL27 mAb											anti-IL27 mAb
		7	1.35	1.86637	1.33777	2.81812		31.3579	28.0107	20.8336	27.3182																	43.188
		14	1.47496	0.326489	1.46335			1.70523	9.90617	4.8138	14.2885
		21	8.16905	3.56396	0.326396			99.5202	136.956	75.25	152.113																	8.7308	17.9776
		28	3.94	7.52058	0.647453	3.0299		110.957	40.4344	49.3899	8.19877																	7.128	15.66	13.158	15.136	22.304	16.124

## Sheet: % CD127-KLRG1+
	% CD127-KLRG1+ PbT-II cells in SP	days post-infection	IgG					anti-IL27 mAb
		7	2.23	4.15	6.47	4.01		3.14	4.27	6.26	7.85
		14	0.56	1.02	1.31			2.29	8.55	10.5	3.94
		21	1.6	1.6	0.57			33.6	32.9	36	49.5
		28	1.42	1.62	1.37	1.05		36.1476	33.6	28.5	23

## Sheet: # CD127-KLRG1+
	# CD127-KLRG1+ PbT-II in SP (x 104)	days post-infection	IgG					anti-IL27 mAb											anti-IL27 mAb
		7	10.381	14.0826	15.737	10.661		14.0262	14.4103	15.1473	20.62																	43.188
		14	0.210172	0.652978	0.531022			5.13811	16.4143	14.0793	18.2782
		21	0.387848	0.467405	0.326396			175.994	234.679	126	442.917																	8.7308	17.9776
		28	2.38	1.44	2.72	3.05		11.25	35.4	19.7	18.9																	7.128	15.66	13.158	15.136	22.304	16.124

## Sheet: % CD127-KLRG1-
	% CD127-KLRG1- PbT-II cells in SP	days post-infection	IgG					anti-IL27 mAb
		7	97.5	95.3	92.9	94.9		89.3	86.8	84.2	80.7
		14	94.4	98.5	96.1			85.9	85.7	93	21
		21	64.7	86.2	98.9			46.7	46.9	41.8	32.5
		28	90.9	86.8	95.1	91.4		20.5	45	36	42

## Sheet: # CD127-KLRG1-
	# CD127-KLRG1- PbT-II in SP (x 104)	days post-infection	IgG					anti-IL27 mAb											anti-IL27 mAb
		7	453.88	323.39	225.96	252.3		398.9	292.93	203.74	211.98																	43.188
		14	35.43	63.06	38.55			217.42	164.91	114.91	431.44
		21	15.68	25.18	56.63			244.61	334.54	146.3	290.8																	8.7308	17.9776
		28	11.25	3.92	7.92	17.78		4.36	23.67	33.02	19.57																	7.128	15.66	13.158	15.136	22.304	16.124
