# Supplementary material for: IL‐27 produced during acute malaria infection regulates Plasmodium‐specific memory CD4 + T cells
Source: EMBO Mol Med. 2023 Oct 19;15(12):e17713. doi: 10.15252/emmm.202317713 (PMC10701605; doi:10.15252/emmm.202317713)
Supplement: Supplementary file 5 — Source Data for Figure 2 [file EMMM-15-e17713-s010.zip › EMM-2023-17713-2C.xlsx]

## Sheet: Description
	2C	CXCR5/CXCR6 expression in PbT-II cells of Pcc-infected IgG or anti-IL-27 mAb-treated B6 mice: Frequencies and total numbers of CXCR6+ and CXCR5+PbT-II cells in SP.

## Sheet: % CXCR6+
	% CXCR6+ PbT-II cells in SP	days post-infection	IgG					anti-IL27 mAb
		7	26.51	38.57	39.5	35.49		32.18	47.5	37.7	46
		14	7.42	11.3	10.1			65.6	77.8	44.1	78.9
		21	11.8	20	15.1			63.2	63.2	34.7	60
		28	4.44	7.89	4.88	8.42		53.6	66.4	56.3	55.4

## Sheet: # CXCR6+
	# CXCR6+ PbT-II in SP (x 104)	days post-infection	IgG					anti-IL27 mAb											anti-IL27 mAb
		7	122.71	130.27	95.54	93.98		143.17	159.73	90.5	120.02																	43.188
		14	4.31	8.8	5.6			163.72	158.89	64	384.08
		21	0.83	3.83	1.75			258.94	328.12	189.76	409.81																	8.7308	17.9776
		28	1.99	11.01	4.71	0.85		49.56	63.64	58.63	63.46																	7.128	15.66	13.158	15.136	22.304	16.124

## Sheet: % CXCR5+
	% CXCR5+ PbT-II cells in SP	days post-infection	IgG					anti-IL27 mAb
		7	52.86	44.19	39.38	49.65		49.85	35.83	38.9	35.79
		14	10.3	8.64	9.05			12.3	16.4	8.68	11.4
		21	4.07	0.3	0.87			2.75	4.66	0.52	2.65
		28	5.69	29.36	15.87	17.28		5.59	10.21	2.64	4.29

## Sheet: # CXCR5+
	# CXCR5+ PbT-II in SP (x 104)	days post-infection	IgG					anti-IL27 mAb											anti-IL27 mAb
		7	246.07	149.95	95.78	132		222.68	120.92	94.13	94.01																	43.188
		14	4.43	5.45	3.94			26.21	32.47	11.2	53.06
		21	5.02	4.6	3.6			0.91	1.57	4.96	1.43																	8.7308	17.9776
		28	0.26	0.3	0.09	0.14		0.12	0.11	0.81	1.47																	7.128	15.66	13.158	15.136	22.304	16.124
