# Supplementary material for: IL‐27 produced during acute malaria infection regulates Plasmodium‐specific memory CD4 + T cells
Source: EMBO Mol Med. 2023 Oct 19;15(12):e17713. doi: 10.15252/emmm.202317713 (PMC10701605; doi:10.15252/emmm.202317713)
Supplement: Supplementary file 5 — Source Data for Figure 2 [file EMMM-15-e17713-s010.zip › EMM-2023-17713-2D.xlsx]

## Sheet: Description
	2D	CXCR5/PD1 expression in PbT-II cells of Pcc-infected IgG or anti-IL-27 mAb-treated B6 mice: Frequencies and total numbers of CXCR5hiPD1hi PbT-II cells in SP.

## Sheet: % CXCR5 hi PD1 hi
	% CXCR5hiPD1hi PbT-II cells in SP	days post-infection	IgG					anti-IL27 mAb
		7	9.16	7.84	7.45	10.5		7.5	4.65	4.51	5.1
		14	0.41	0.41	0.22			0.36	0.19	0.64	0.24
		21	0	0.91	0.68			0.22	0.11	0.81	0.17
		28	0.94	1.39	1.18	0.47		0.9	1.4	0.47	0.67

## Sheet: # CXCR5 hi PD1 hi
	# CXCR5hiPD1hi PbT-II in SP (x 104)	days post-infection	IgG					anti-IL27 mAb											anti-IL27 mAb
		7	42.6412	26.6042	18.1207	27.9153		33.5021	15.6928	10.9128	13.3964																	43.188
		14	0.238198	0.319308	0.121996			0.898485	0.388045	0.928755	1.1683
		21	0	0.737741	0.164835			0.664359	0.326758	0.084156	0.314788																	8.7308	17.9776
		28	0.035194	0.05014	0.975083	0.775827		0.144023	0.228869	1.95042	1.53409																	7.128	15.66	13.158	15.136	22.304	16.124
