# Supplementary material for: IL‐27 produced during acute malaria infection regulates Plasmodium‐specific memory CD4 + T cells
Source: EMBO Mol Med. 2023 Oct 19;15(12):e17713. doi: 10.15252/emmm.202317713 (PMC10701605; doi:10.15252/emmm.202317713)
Supplement: Supplementary file 5 — Source Data for Figure 2 [file EMMM-15-e17713-s010.zip › EMM-2023-17713-2E.xlsx]

## Sheet: Description
	2E	Tbet/TCF1 expression in PbT-II cells of Pcc-infected IgG or anti-IL-27 mAb-treated B6 mice: Frequencies and total numbers of TbethiTCF1lo and TbetloTCF1hi PbT-II cells in SP.

## Sheet: % Tbet hi TCF1 lo
	% TbethiTCF1lo PbT-II cells in SP	days post-infection	IgG					anti-IL27 mAb
		7	36.9	48.9	53.6	45		35.5	48.7	40.2	52.7
		14	23.5	33.6	36.8			76.6	73.8	51.2	78.5
		21	28.6	41.4	32.5			84.2	83.6	66.7	79.6
		28	4.96	57.9	13	5.56		90.9	94.6	95	92.9

## Sheet: # Tbet hi TCF1 lo
	# TbethiTCF1lo PbT-II in SP (x 104)	days post-infection	IgG					anti-IL27 mAb											anti-IL27 mAb
		7	173.64	170.01	133.05	123.09		163.49	167.05	98.97	136.59																	43.188
		14	12.84	23.36	17.86			176.95	141.94	71.98	357.31
		21	1.69	4.04	13.15			767.22	573.39	450.25	897.83																	8.7308	17.9776
		28	0.11	9.18	1.07	0		92.65	81.07	122.89	120.25																	7.128	15.66	13.158	15.136	22.304	16.124

## Sheet: % Tbet lo TCF1 hi
	% TbetloTCF1hi PbT-II cells in SP	days post-infection	IgG					anti-IL27 mAb
		7	61	48.6	44.3	52.1		62	49.1	57.6	45
		14	63	46.4	34.5			13.2	5.16	26.4	4.71
		21	45.7	50.6	51.3			7	9.03	24.6	10.3
		28	93.6	37.6	85.1	88.9		6.06	3.93	3.16	4.88

## Sheet: # Tbet lo TCF1 hi
	# TbetloTCF1hi PbT-II in SP (x 104)	days post-infection	IgG					anti-IL27 mAb											anti-IL27 mAb
		7	286.29	165.6	108.48	139.04		278.29	167.73	140.1	120.31																	43.188
		14	40.44	42.44	27.39			47.67	21.85	58.05	50.63
		21	3.94	11.36	30.98			11.47	13.34	5.29	6.62																	8.7308	17.9776
		28	7.16	7.84	11.46	3.1		15.23	5.73	15.79	18.61																	7.128	15.66	13.158	15.136	22.304	16.124
