# Supplementary material for: IL‐27 produced during acute malaria infection regulates Plasmodium‐specific memory CD4 + T cells
Source: EMBO Mol Med. 2023 Oct 19;15(12):e17713. doi: 10.15252/emmm.202317713 (PMC10701605; doi:10.15252/emmm.202317713)
Supplement: Supplementary file 6 — Source Data for Figure 3 [file EMMM-15-e17713-s004.zip › EMM-2023-17713-3A.xlsx]

## Sheet: Description
	3A	Expression of cytokines IFNγ, TNF, IL-2 and IL-10 in PbT-II cells of Pcc-infected IgG or anti-IL-27 mAb-treated B6 mice after stimulation with PMA and ionomycin: Frequencies of IFNγ+ , TNF+, IL-2+, and IL-10+ PbT-II cells in SP at day 7 and 28 pi.

## Sheet: % IFNγ+
	% IFNγ+ PbT-II cells in SP	days post-infection	IgG						anti-IL27 mAb
		7	37.52	45.45	37.92	56.89			64.25	56.77	60.05	73.48
		28	24.42	33.85	44.46	43.6	49.5		75.1	54.5	30.13	35.8	41

## Sheet: % TNF+
	% TNF+ PbT-II cells in SP	days post-infection	IgG						anti-IL27 mAb
		7	36.9	40.67	32.8	50.18			69.29	59.51	68.11	62.08
		28	78.2	60	52.8	68.4	58.6		65.43	48.16	52.9	60.7	53.7

## Sheet: % IL-2+
	% IL-2+ PbT-II cells in SP	days post-infection	IgG						anti-IL27 mAb
		7	30.75	31.51	25.02	39.09			61.14	51.4	53.986	49.62
		28	48.3	33.34	28.59	33.3	18.6		31.82	25.67	32.5	39.12	33.45

## Sheet: % IL-10+
	% IL-10+ PbT-II cells in SP	days post-infection	IgG						anti-IL27 mAb
		7	5.69	8.15	7.71	12.81			6.3	4.79	5.11	8.82
		28	5.75	2.96	3.18	1.6	6.06		0.24	0.81	1.24	0.58	0.69
