# Supplementary material for: IL‐27 produced during acute malaria infection regulates Plasmodium‐specific memory CD4 + T cells
Source: EMBO Mol Med. 2023 Oct 19;15(12):e17713. doi: 10.15252/emmm.202317713 (PMC10701605; doi:10.15252/emmm.202317713)
Supplement: Supplementary file 6 — Source Data for Figure 3 [file EMMM-15-e17713-s004.zip › EMM-2023-17713-3B.xlsx]

## Sheet: Description
	3B	Expression of cytokines IFNγ, TNF, IL-2 and IL-10 in PbT-II cells of Pcc-infected IgG or anti-IL-27 mAb-treated B6 mice after stimulation with PbT-II peptide-pulsed dendritic cells: Frequencies of IFNγ+ , TNF+, IL-2+, and IL-10+ PbT-II cells in SP at day 7 and 28 pi.

## Sheet: % IFNγ+
	% IFNγ+ PbT-II cells in SP	days post-infection	IgG						anti-IL27 mAb
		7	12.61	18.07	15.2	14.73			14.48	16.47	17.05	22.22
		28	5.45	16.94	3.18	16.4	33.2		37.6	35.8	19.48	31.5	37.3

## Sheet: % TNF+
	% TNF+ PbT-II cells in SP	days post-infection	IgG						anti-IL27 mAb
		7	1.283	1.8	1.373	1.234			2.834	2.337	3.719	2.564
		28	8.07	6.66	1.59	13.9	23.2		26.04	24.75	8.74	18.86	33.3

## Sheet: % IL-2+
	% IL-2+ PbT-II cells in SP	days post-infection	IgG						anti-IL27 mAb
		7	3.556	5.099	2.894	2.51			3.133	4.416	15.86	3.423
		28	1.96	0.6	1.09	1.54	0		0.91	0	0.39	0.59	0.33

## Sheet: % IL-10+
	% IL-10+ PbT-II cells in SP	days post-infection	IgG						anti-IL27 mAb
		7	0.4	0.53	0.361	0.924			0.301	0.268	0.745	0.865
		28	4.79	3.83	0	0	2.56		0.079	0.44	0.39	0.3	0.066
