# Supplementary material for: IL‐27 produced during acute malaria infection regulates Plasmodium‐specific memory CD4 + T cells
Source: EMBO Mol Med. 2023 Oct 19;15(12):e17713. doi: 10.15252/emmm.202317713 (PMC10701605; doi:10.15252/emmm.202317713)
Supplement: Supplementary file 6 — Source Data for Figure 3 [file EMMM-15-e17713-s004.zip › EMM-2023-17713-3C.xlsx]

## Sheet: Description
	3C	IFNγ and TNF production of PbT-II cell subpopulations of Pcc-infected IgG or anti-IL-27 mAb-treated B6 mice after stimulation with PbT-II peptide-pulsed dendritic cells: Frequencies of IFNγ+ and TNF+ cells within CD127+KLRG1-, CD127-KLRG1+, and CD127-KLRG1- (DN) PbT-II cells in SP at day 28 post-Pcc pi.

## Sheet: % IFNγ+
	% IFNγ+ PbT-II cells in SP	PbT-II subpopulation	IgG					anti-IL27 mAb
		CD127+KLRG1-	13.3	0	16.4	12.9		33.4	35.8	25.8
		CD127-KLRG1+	60	42.9	51.2	59.3		61.9	65.8	72.5
		CD127-KLRG1- (DN)	19.41	32.15	41.09	43.81		40.23	31.62	38.14

## Sheet: % TNF+
	% TNF+ PbT-II cells in SP	PbT-II subpopulation	IgG					anti-IL27 mAb
		CD127+KLRG1-	26.7	0	21.9	25.8		26.7	26.1	23.6
		CD127-KLRG1+	60	14.3	41.9	42.4		55	41.9	56.1
		CD127-KLRG1- (DN)	35.81	67.86	68.81	57.87		58.46	70.6	80.96
