# Supplementary material for: IL‐27 produced during acute malaria infection regulates Plasmodium‐specific memory CD4 + T cells
Source: EMBO Mol Med. 2023 Oct 19;15(12):e17713. doi: 10.15252/emmm.202317713 (PMC10701605; doi:10.15252/emmm.202317713)
Supplement: Supplementary file 6 — Source Data for Figure 3 [file EMMM-15-e17713-s004.zip › EMM-2023-17713-3D.xlsx]

## Sheet: Description
	3D	Ki67 expression in PbT-II cells at day 28 pi: Frequencies of Ki67+ PbT-II cells in SP of IgG or anti-IL-27 mAb-treated B6 mice.

## Sheet: % Ki67+
	% Ki67+ PbT-II cells in SP	days post-infection	IgG					anti-IL27 mAb
		28	60	40.9	41.9	70.9		87	64.9	74	66
