# Supplementary material for: IL‐27 produced during acute malaria infection regulates Plasmodium‐specific memory CD4 + T cells
Source: EMBO Mol Med. 2023 Oct 19;15(12):e17713. doi: 10.15252/emmm.202317713 (PMC10701605; doi:10.15252/emmm.202317713)
Supplement: Supplementary file 6 — Source Data for Figure 3 [file EMMM-15-e17713-s004.zip › EMM-2023-17713-3E.xlsx]

## Sheet: Description
	3E	Ki67 expression of total PbT-II cells from IgG, and CD127+KLRG1-, CD127-KLRG1+, and CD127-KLRG1- (DN) PbT-II subpopulations from anti-IL-27 mAb-treated mice: Median fluorescence intensity (MFI) levels of Ki67 expression at day 28 post-Pcc pi.

## Sheet: Ki67 median MFI
	PbT-II cell subset	Ki67 median MFI levels
	IgG-treated: total PbT-II cells (mostly DN)	1522	1123	1033	1617
	α-IL27-treated: CD127+KLRG1-	2446	2390	2075	1369
	α-IL27-treated: CD127-KLRG1+	4431	3780	3947	5224
	α-IL27-treated: CD127-KLRG1- (DN)	1934	1113	1545	1186
