# Supplementary material for: IL‐27 produced during acute malaria infection regulates Plasmodium‐specific memory CD4 + T cells
Source: EMBO Mol Med. 2023 Oct 19;15(12):e17713. doi: 10.15252/emmm.202317713 (PMC10701605; doi:10.15252/emmm.202317713)
Supplement: Supplementary file 7 — Source Data for Figure 4 [file EMMM-15-e17713-s001.zip › EMM-2023-17713-4C.xlsx]

## Sheet: Description
	4C	Cluster distribution of UMAP clusters for Day 7 IgG and anti-IL-27 mAb-treated PbT-II cells after unsupervised clustering of pooled single cell data from the 2 groups, with clusters colored by gene expression profiles

## Sheet: % PbT-II in clusters
	% PbT-II in UMAP clusters	Cluster	IgG - untreated	anti-IL-27 mAb - untreated
		1	29.8	19.6
		2	31.8	27
		3	29.8	42.3
		4	5.7	7.5
		5	3.1	3.6
