# Supplementary material for: IL‐27 produced during acute malaria infection regulates Plasmodium‐specific memory CD4 + T cells
Source: EMBO Mol Med. 2023 Oct 19;15(12):e17713. doi: 10.15252/emmm.202317713 (PMC10701605; doi:10.15252/emmm.202317713)
Supplement: Supplementary file 8 — Source Data for Figure 5 [file EMMM-15-e17713-s005.zip › EMM-2023-17713-5D.xlsx]

## Sheet: Description
	4C	Cluster distribution (proportions) within day 28 IgG and α-IL-27 PbT-II cells, with bar graph sizes shown relative to the frequency of PbT-II total numbers at day 28 pi (36.8 x 10^4 total cells for IgG PbT-II and 265.7 x 10^4 for α-IL-27 PbT-II)

## Sheet: % PbT-II in clusters
	% PbT-II in UMAP clusters	Cluster	IgG - untreated (36.8 x 10^4 total cells)	anti-IL-27 mAb - untreated (265.7 x 10^4 total cells)
		1*	0.482807	0.0551328
		1**	0.399879	0.0240288
		2	0.0374191	0.236951
		3	0.00546117	0.634094
		4	0.0683657	0.00333734
		5	0.00606796	0.0359098
		6	0	0.010546
