# Supplementary material for: IL‐27 produced during acute malaria infection regulates Plasmodium‐specific memory CD4 + T cells
Source: EMBO Mol Med. 2023 Oct 19;15(12):e17713. doi: 10.15252/emmm.202317713 (PMC10701605; doi:10.15252/emmm.202317713)
Supplement: Supplementary file 9 — Source Data for Figure 6 [file EMMM-15-e17713-s006.zip › EMM-2023-17713-6B.xlsx]

## Sheet: Description
	6B	Kinetics of the proportion of CD4+ T and PbT-II cells in PB of Pcc-infected IgG- and anti-IL-27 mAb-treated mice that are treated or not treated with antimalarials.

## Sheet: %CD4 in PB
			No antimalarial treatment										With antimalarial treatment
	% CD4+ T cells in PB	days post-infection	IgG - untreated					anti-IL-27 mAb - untreated					IgG + CQ+SDZ						anti-IL-27 mAb + CQ+SDZ
		7	21	20.5	20.6	34.7		31.3	33.8	24.1	23.6		14	33.7	20.4	24.4	21.3		30.3	32.3	26.4	26.5	21.3
		14	11.5	11.6	11.7	14.6		18.3	18.1	22.2	22.8		24.2	9.55	22	23.9	16.5		15.7	16	17.6	15.2	20.2
		21	13.4	12.6	13.8	14.8		24.6	25.3	20.9	19.6		9.21	11.5	13.4	11.6	12.7		8.75	7.88	8.9	8.59	11.9
		28	7.07	5.46	8.05	10		18.5	17.3	15.3	16		6.01	6.87	12.6	9.6	10		8.57	10.2	11.1	9.9	10.8

## Sheet: %PbT-II in PB CD4
			No antimalarial treatment										With antimalarial treatment
	% PbT-II in PB CD4+ T cells	days post-infection	IgG - untreated					anti-IL-27 mAb - untreated					IgG + CQ+SDZ						anti-IL-27 mAb + CQ+SDZ
		7	13.2	17.2	11.4	13.6		19.4	17.5	20.5	17.9		12.1	15.3	11.1	14.1	12.2		19.8	23.8	21.3	25.6	16.7
		14	1.39	0.49	3.25	0.32		1.57	1.23	1.54	1.74		17.2	5.93	13.6	13.8	16		3.75	4.85	9.24	10.8	2.6
		21	2.92	2.45	5.98	2.85		28	26.1	24	35.2		1.35	0.8	0.91	1.66	1.48		5.42	3.97	7.03	7.2	2.63
		28	0	0.19	0.34	0.67		19.1	21.4	13.6	23.3		0.56	0	0.57	0.27	0.43		3.25	4.4	4.76	6.22	2.36
