# Supplementary material for: IL‐27 produced during acute malaria infection regulates Plasmodium‐specific memory CD4 + T cells
Source: EMBO Mol Med. 2023 Oct 19;15(12):e17713. doi: 10.15252/emmm.202317713 (PMC10701605; doi:10.15252/emmm.202317713)
Supplement: Supplementary file 9 — Source Data for Figure 6 [file EMMM-15-e17713-s006.zip › EMM-2023-17713-6C.xlsx]

## Sheet: Description
	6C	Total number of CD4+ T cells and proportions of PbT-II cells in CD4+ T cells and their total numbers in spleen of Pcc-infected IgG- and anti-IL-27 mAb-treated mice that are treated or not treated with antimalarials (day 28 pi).

## Sheet: # CD4 in SP
	Mouse group	# CD4+ T cells in SP (x 106)
	IgG - untreated	38.25	56.916	39.04	34.443
	anti-IL-27 mAb - untreated	17.688	28.392	27.1628	16.8653
	IgG + CQ+SDZ	13.7702	20.0928	30.0499	22.7157	22.2042
	anti-IL-27 mAb + CQ+SDZ	9.47232	19.5747	17.5282	15.8822	15.4387

## Sheet: %PbT-II in SP CD4
	Mouse group	% PbT-II in SP CD4+ T cells
	IgG - untreated	0.26	0.53	1.62	0.82
	anti-IL-27 mAb - untreated	10.4	13.6	7.95	14
	IgG + CQ+SDZ	0.22	0.19	0.44	0.33	0.3
	anti-IL-27 mAb + CQ+SDZ	1.78	2.21	2.81	2.78	1.21

## Sheet: # PbT-II in SP
	Mouse group	# PbT-II cells in SP (x 104)
	IgG - untreated	9.95	30.17	63.24	28.24
	anti-IL-27 mAb - untreated	183.96	319.61	225.72	236.11
	IgG + CQ+SDZ	3.03	3.82	13.22	7.5	6.66
	anti-IL-27 mAb + CQ+SDZ	16.86	43.26	49.25	44.15	18.68
