# Supplementary material for: IL‐27 produced during acute malaria infection regulates Plasmodium‐specific memory CD4 + T cells
Source: EMBO Mol Med. 2023 Oct 19;15(12):e17713. doi: 10.15252/emmm.202317713 (PMC10701605; doi:10.15252/emmm.202317713)
Supplement: Supplementary file 9 — Source Data for Figure 6 [file EMMM-15-e17713-s006.zip › EMM-2023-17713-6E.xlsx]

## Sheet: Description
	6E	Phenotype analysis of PbT-II cells of Pcc-infected IgG- and anti-IL-27 mAb-treated mice that are treated or not treated with antimalarials: Proportions of PbT-II cells with the indicated phenotype on day 28 pi.

## Sheet: % CD11a hi CD49d hi
	Mouse group	% CD11ahiCD49dhi PbT-II cells in SP
	IgG - untreated	12.4	25.2	28	23.8
	anti-IL-27 mAb - untreated	44.6	55.7	41.3	43
	IgG + CQ+SDZ	32	19.2	39.1	36.9	31.5
	anti-IL-27 mAb + CQ+SDZ	37.3	33.6	31.9	29.7	36

## Sheet: % CD127+KLRG1-
	Mouse group	% CD127+KLRG1- PbT-II cells in SP
	IgG - untreated	2.94	2.01	7.72	2.66
	anti-IL-27 mAb - untreated	43	45.3	34.5	44.5
	IgG + CQ+SDZ	33.3	46.2	35.9	30.7	36.3
	anti-IL-27 mAb + CQ+SDZ	61.8	66	69.6	63.9	54.4

## Sheet: % CD127-KLRG1+
	Mouse group	% CD127-KLRG1+ PbT-II cells in SP
	IgG - untreated	0	0	0.38	2.13
	anti-IL-27 mAb - untreated	35.8	35.1	27.7	33.8
	IgG + CQ+SDZ	11.5	0	9.38	15.8	12.1
	anti-IL-27 mAb + CQ+SDZ	22.4	22.5	20.3	22.2	23.4

## Sheet: % CD127-KLRG1-
	Mouse group	% CD127-KLRG1- PbT-II cells in SP
	IgG - untreated	97.1	98	91.9	95
	anti-IL-27 mAb - untreated	15.8	14.5	35.8	16.3
	IgG + CQ+SDZ	52.9	53.8	51.6	51.5	50
	anti-IL-27 mAb + CQ+SDZ	12.9	8.45	6.07	12.3	18.8

## Sheet: % CXCR5+
	Mouse group	% CXCR5+ PbT-II cells in SP
	IgG - untreated	1.89	11.3	23	14.7
	anti-IL-27 mAb - untreated	1.47	2.27	4.51	1.07
	IgG + CQ+SDZ	3.33	16.7	7.14	7.78	5.31
	anti-IL-27 mAb + CQ+SDZ	2.67	1.97	1.61	1.65	1.83

## Sheet: % CXCR6+
	Mouse group	% CXCR6+ PbT-II cells in SP
	IgG - untreated	0	1.41	2.48	5.88
	anti-IL-27 mAb - untreated	57.4	45.4	51	61.3
	IgG + CQ+SDZ	8.33	11.7	20	2.22	8.85
	anti-IL-27 mAb + CQ+SDZ	48.4	62.6	61.3	55.5	47.3

## Sheet: % Tbet hi TCF1 lo 
	Mouse group	% TbethiTCF1lo PbT-II cells in SP
	IgG - untreated	0	10	12	13
	anti-IL-27 mAb - untreated	91.2	82.1	95.6	78.7
	IgG + CQ+SDZ	18.2	33.3	29	27.3	40.9
	anti-IL-27 mAb + CQ+SDZ	80.9	93.1	74.9	79.8	68

## Sheet: % Tbet lo TCF1 hi
	Mouse group	% TbetloTCF1hi PbT-II cells in SP
	IgG - untreated	90.89	82.5	76	82.6
	anti-IL-27 mAb - untreated	2.52	3.04	2.95	28.6
	IgG + CQ+SDZ	63.6	66.6	58	45.5	63.7
	anti-IL-27 mAb + CQ+SDZ	17.02	0	14.44	2.88	14.66
