# Supplementary material for: IL‐27 produced during acute malaria infection regulates Plasmodium‐specific memory CD4 + T cells
Source: EMBO Mol Med. 2023 Oct 19;15(12):e17713. doi: 10.15252/emmm.202317713 (PMC10701605; doi:10.15252/emmm.202317713)
Supplement: Supplementary file 10 — Source Data for Figure 7 [file EMMM-15-e17713-s003.zip › EMM-2023-17713-7B.xlsx]

## Sheet: Description
	7B	Phenotype analysis of splenic CD4+ T cells (at day 63 post-Pcc infection) of IgG- and anti-IL-27 mAb-treated mice that are treated or not treated with antimalarials: Proportions of CD11ahiCD49dhi within total CD4+ T cells, and CD127+KLRG1- and CD127-KLRG1+ within CD11ahi CD4+ T cells in SP.

## Sheet: % CD11a hi CD49d hi
	Mouse group	% CD11ahiCD49dhi in total CD4+ T cells in SP
	IgG - untreated	14.8	16.6	17.3	13.3	13.4
	anti-IL-27 mAb - untreated	9.87	12.5	10.3	14.5	15.1
	IgG + CQ+SDZ	13.4	13.2	19.9	16.2	13.6
	anti-IL-27 mAb + CQ+SDZ	7.4	11.4	9.41	8.56	9.78

## Sheet: % CD127+KLRG1-
	Mouse group	% CD127+KLRG1- in CD11ahi CD4+ T cells in SP
	IgG - untreated	72.9	63.2	56.9	76.1	79.3
	anti-IL-27 mAb - untreated	72.7	78.6	80.1	80.1	77.7
	IgG + CQ+SDZ	60.2	60	62.1	58.9	58.2
	anti-IL-27 mAb + CQ+SDZ	63.2	69.5	66.9	69.3	59.1

## Sheet: % CD127-KLRG1+
	Mouse group	% CD127-KLRG1+ in CD11ahi CD4+ T cells in SP
	IgG - untreated	2.2	2.16	2.1	0.6	0.82
	anti-IL-27 mAb - untreated	2.84	1.9	3.54	4.11	1.02
	IgG + CQ+SDZ	2.13	2.44	1.86	1.38	1.37
	anti-IL-27 mAb + CQ+SDZ	1.36	4.76	2.97	2.72	1.31
