# Supplementary material for: IL‐27 produced during acute malaria infection regulates Plasmodium‐specific memory CD4 + T cells
Source: EMBO Mol Med. 2023 Oct 19;15(12):e17713. doi: 10.15252/emmm.202317713 (PMC10701605; doi:10.15252/emmm.202317713)
Supplement: Supplementary file 10 — Source Data for Figure 7 [file EMMM-15-e17713-s003.zip › EMM-2023-17713-7C.xlsx]

## Sheet: Description
	7C	IFNγ production of splenic CD4+ T cells cultured with dendritic cells and Pcc crude antigen for 48h: IFNγ concentration as determined by ELISA in culture supernatant of purified CD4+ T cells (at day 63 pi) from Pcc-infected IgG- and anti-IL-27 mAb-treated mice that are treated or not treated with antimalarials.

## Sheet: IFNγ conc
	Mouse group	IFNγ concentration (ng/mL)
	IgG - untreated	6.79425	9.38225	11.8603	9.76225
	anti-IL-27 mAb - untreated	23.477	24.8508	17.376	44.2512
	IgG + CQ+SDZ	21.6685	27.088	18.932	15.4908
	anti-IL-27 mAb + CQ+SDZ	22.437	34.1285	19.0257	19.3302
