# Supplementary material for: IL‐27 produced during acute malaria infection regulates Plasmodium‐specific memory CD4 + T cells
Source: EMBO Mol Med. 2023 Oct 19;15(12):e17713. doi: 10.15252/emmm.202317713 (PMC10701605; doi:10.15252/emmm.202317713)
Supplement: Supplementary file 10 — Source Data for Figure 7 [file EMMM-15-e17713-s003.zip › EMM-2023-17713-7D.xlsx]

## Sheet: Description
	7D	Anti-Pcc IgM and total IgG levels of serum samples from Pcc-infected IgG- and anti-IL-27 mAb-treated mice that are treated or not treated with antimalarials (at day 63 pi).

## Sheet: serum IgM
	Mouse group	Serum anti-Pcc IgM levels (OD values)
	IgG - untreated	0.176	0.156	0.2	0.189	0.168	0.184	0.106	0.114	0.18	0.178	0.149	0.131	0.132
	anti-IL-27 mAb - untreated	0.308	0.268	0.208	0.367	0.317	0.274	0.309	0.279	0.315	0.275	0.216	0.245	0.222
	IgG + CQ+SDZ	0.119	0.154	0.09	0.134	0.064	0.09	0.101	0.134	0.0915	0.122	0.0955	0.134	0.1108
	anti-IL-27 mAb + CQ+SDZ	0.202	0.123	0.216	0.199	0.082	0.097	0.096	0.115	0.142	0.11	0.156	0.157	0.1413
	Naïve	0.018	0.132	0.188

## Sheet: serum total IgG
	Mouse group	Serum anti-Pcc total IgG levels (OD values)
	IgG - untreated	0.7885	0.9725	0.8315	1.0065	0.5945	0.7245	1.0035	0.4575	1.5945	2	0.9785	0.8615	0.8385	1.3115
	anti-IL-27 mAb - untreated	3.0855	1.2885	1.1335	1.3235	0.9835	1.1145	1.1875	1.3205	0.8585	1.7435	1.4775	1.1795	1.4555	1.1875
	IgG + CQ+SDZ	0.8005	0.2515	0.3425	0.2545	0.9985	0.6005	0.2495	0.5585	0.4605	0.3295	0.4355	0.4465	0.4645	0.1585
	anti-IL-27 mAb + CQ+SDZ	0.4045	0.5075	0.5075	0.6215	0.2765	0.2165	0.5165	1.0155	0.6635	0.4845	0.2905	0.4625	0.4885	0.1905
	Naïve	0.0175	0.1115	0.1515
