# Supplementary material for: IL‐27 produced during acute malaria infection regulates Plasmodium‐specific memory CD4 + T cells
Source: EMBO Mol Med. 2023 Oct 19;15(12):e17713. doi: 10.15252/emmm.202317713 (PMC10701605; doi:10.15252/emmm.202317713)
Supplement: Supplementary file 10 — Source Data for Figure 7 [file EMMM-15-e17713-s003.zip › EMM-2023-17713-7E.xlsx]

## Sheet: Description
	7E	Levels of anti-Pcc IgG subclasses (IgG1, IgG2b, IgG2c) in serum samples at day 63 pi from IgG- and anti-IL-27 mAb-treated mice that are treated or not treated with antimalarials.

## Sheet: serum IgG1
	Mouse group	Serum anti-Pcc IgG1 (OD values)
	IgG - untreated	0.063	0.016	0.07	0.049	0.076	0.033	0.039	0.047	0.053	0.054	0.04	0.052	0.039
	anti-IL-27 mAb - untreated	0.064	0.031	0.025	0.058	0.078	0.061	0.088	0.093	0.132	0.066	0.07	0.107	0.114
	IgG + CQ+SDZ	0.045	0.009	0.051	0.06	0.041	0.038	0.021	0.03	0.043	0.0235	0.036	0.045	0.0369
	anti-IL-27 mAb + CQ+SDZ	0.007	0.048	0.076	0.132	0.043	0.054	0.05	0.023	0.025	0.051	0.063	0.0775	0.0541
	Naïve	0.009	0.005	0.008

## Sheet: serum IgG2b
	Mouse group	Serum anti-Pcc IgG2b levels (OD values)
	IgG - untreated	0.191167	0.169167	0.4	0.294167	0.300167	0.118167	0.169167	0.329167	0.135167	0.118167	0.205167	0.183167	0.058167
	anti-IL-27 mAb - untreated	0.198167	0.229167	0.128167	0.229167	0.168167	0.125167	0.198167	0.171167	0.249167	0.145167	0.151167	0.247167	0.163167
	IgG + CQ+SDZ	0.108167	0.017167	0.093167	0.082167	0.081167	0.135167	0.082167	0.042167	0.0947	0.0762	0.0877	0.0622	0.0802
	anti-IL-27 mAb + CQ+SDZ	0.012167	0.084167	0.086167	0.082167	0.077167	0.078167	0.049167	0.025167	0.0447	0.0812	0.0677	0.0537	0.0618
	Naïve	0.013	0.000167	0.003167

## Sheet: serum IgG2c
	Mouse group	Serum anti-Pcc IgG2c levels (OD values)
	IgG - untreated	0.284167	0.332167	0.4	0.394167	0.227167	0.252167	0.274167	0.337167	0.237167	0.262167	0.205167	0.238167	0.199167
	anti-IL-27 mAb - untreated	0.328167	0.303167	0.221167	0.364167	0.310167	0.261167	0.286167	0.266167	0.243167	0.167167	0.201167	0.204167	0.154167
	IgG + CQ+SDZ	0.238167	0.042167	0.284167	0.234167	0.155167	0.152167	0.207167	0.033167	0.1967	0.0972	0.2457	0.1337	0.1683
	anti-IL-27 mAb + CQ+SDZ	0.013167	0.164167	0.374167	0.229167	0.091167	0.158167	0.249167	0.065167	0.0522	0.1612	0.3117	0.1472	0.168
	Naïve	0.002167	0.006167	0.00292
