# Supplementary material for: IL‐27 produced during acute malaria infection regulates Plasmodium‐specific memory CD4 + T cells
Source: EMBO Mol Med. 2023 Oct 19;15(12):e17713. doi: 10.15252/emmm.202317713 (PMC10701605; doi:10.15252/emmm.202317713)
Supplement: Supplementary file 10 — Source Data for Figure 7 [file EMMM-15-e17713-s003.zip › EMM-2023-17713-7F.xlsx]

## Sheet: Description
	7F	Anti-PbA total IgG (cross-reactive) levels of serum samples at day 63 pi from Pcc-infected IgG- and anti-IL-27 mAb-treated mice that are treated or not treated with antimalarials.

## Sheet: serum total IgG
	Mouse group	Serum anti-PbA total IgG levels (OD values)
	IgG - untreated	0.133	0.132	0.098	0.098	0.057	0.078	0.06	0.371	0.171	0.079	0.138	0.115	0.048	0.094
	anti-IL-27 mAb - untreated	0.294	0.313	0.12	0.116	0.17	0.181	0.209	0.148	0.208	0.132	0.278	0.209	0.37	0.147
	IgG + CQ+SDZ	0.057	0.017	0.029	0.113	0.092	0.129	0.105	0.228	0.085	0.063	0.082	0.141	0.063	0.023
	anti-IL-27 mAb + CQ+SDZ	0.15	0.056	0.062	0.08	0.06	0.058	0.055	0.125	0.133	0.156	0.095	0.149	0.07	0.068
	Naïve	0.011	0.064	0.082
