# Supplementary material for: IL‐27 produced during acute malaria infection regulates Plasmodium‐specific memory CD4 + T cells
Source: EMBO Mol Med. 2023 Oct 19;15(12):e17713. doi: 10.15252/emmm.202317713 (PMC10701605; doi:10.15252/emmm.202317713)
Supplement: Supplementary file 10 — Source Data for Figure 7 [file EMMM-15-e17713-s003.zip › EMM-2023-17713-7G.xlsx]

## Sheet: Description
	7G	Parasitemia, clinical scores, body weight, and survival monitoring after challenge infection (at day 63 post-Pcc infection) with PbA of Pcc-infected IgG- and anti-IL-27 mAb-treated mice that are treated or not treated with antimalarials .

## Sheet: Parasitaemia
	Mouse group	biological replicate	Parasitaemia after PbA rechallenge
			Day 6	7	10	15	20	31	34
	IgG - untreated	mouse 1	4.44	2.82	1.23	20.99	76.56
		mouse 2	2.35	5.33	2.32	22.55	59.26
		mouse 3	4.56	2.73	5.99	37.54
		mouse 4	5.18	3.99
		mouse 5	6.35	2.04	2.5	24.63	65.93	81	85
	anti-IL-27 mAb - untreated	mouse 1	4.06	2.27	3.33	59.05
		mouse 2	4.59	4.61	1.6	1.04	0.18	0.77	0
		mouse 3	2.76	2.1	0.33	1.49	0.1	0.19	0.27
		mouse 4	2.26	1.74	0.69	4.67	0.05	0	0.1
		mouse 5	1.68	1.42	0.19	0.74	0.08	0	0.08
	IgG + CQ+SDZ	mouse 1	6.45	4.09	39.65	56.11	76.61	82	85
		mouse 2	9.17
		mouse 3	9.16	1.96
		mouse 4	8.57	2.84	50.11	55.84	63.12
		mouse 5	8.09	5.19
	anti-IL-27 mAb + CQ+SDZ	mouse 1	2.49	1.25	42.25
		mouse 2	3.89	0.95	2.31
		mouse 3	2.66	0.52	18.99
		mouse 4	3.24	2.96	42.7	67.49
		mouse 5	5.11

## Sheet: Clinical score
	Mouse group	biological replicate	Clinical scores after PbA rechallenge
			Day 4	6	7	8	9	10	12	15	18	20	22	24	26	28	31	34	37	40	43	48
	IgG - untreated	mouse 1	0	0	0	1	1	1	0	0	0	0
		mouse 2	0	0	0	1	3	3	1	0	1	0	2	2	2	3
		mouse 3	0	0	0	1	1	1	1	0	1
		mouse 4	0	0	0
		mouse 5	0	0	0	1	1	1	0	0	3	2	2	3	2	2	3	3
	anti-IL-27 mAb - untreated	mouse 1	0	0	0	2	2	1	0	1
		mouse 2	0	0	1	2	2	1	0	0	0	0	0	0	0	0	0	0	0	0	0	0
		mouse 3	0	0	1	1	1	1	0	0	0	0	0	0	0	0	0	0	0	0	0	0
		mouse 4	0	0	1	1	1	1	0	0	0	0	0	0	0	0	0	0	0	0	0	0
		mouse 5	0	0	1	1	1	1	0	0	0	0	0	0	0	0	0	0	0	0	0	0
	IgG + CQ+SDZ	mouse 1	0	0	1	1	1	1	2	2	3	3	3	2	2	2	2	3	2	4
		mouse 2	0	0
		mouse 3	0	0	1
		mouse 4	0	0	1	1	1	1	2	2	2	2	2	3
		mouse 5	0	0	1	3
	anti-IL-27 mAb + CQ+SDZ	mouse 1	0	0	1	2	2	2
		mouse 2	0	0	1	2	2	2	2
		mouse 3	0	0	1	2	2	2	2
		mouse 4	0	0	1	2	2	2	2	2	2	2	3
		mouse 5	0	0

## Sheet: Weight change
	Mouse group	biological replicate	Clinical scores after PbA rechallenge
			Day 4	6	7	8	9	10	12	15	18	20	22	24	26	28	31	34	37	40	43
	IgG - untreated	mouse 1	5.39	1.24	1.24	-8.71	-11.62	-7.05	0.41	-1.66	6.22	-1.24	-19.5
		mouse 2	2.68	0	-3.13	-13.39	-18.3	-24.55	-22.77	-9.37	-16.52	-12.95	-16.07	-19.64	-18.75	-21.88	-30.8
		mouse 3	4.13	3.21	1.38	-7.8	-11.01	-3.21	4.13	-7.34	-0.92	-20.64
		mouse 4	4.98	0.45	-4.52	-12.22
		mouse 5	-0.83	-7.02	-10.33	-11.16	-11.57	-7.44	-2.89	-6.61	-15.7	-25.21	-22.31	-24.79	-28.1	-28.93	-33.47	-38.84
	anti-IL-27 mAb - untreated	mouse 1	2.34	-0.47	-4.21	-10.75	-13.55	-8.88	0.47	-14.49	-37.85
		mouse 2	3.18	0.45	-4.55	-10.91	-14.09	-11.82	-4.55	2.27	8.64	7.27	7.27	19.09	10.91	5.91	6.36	1.36	5.45	4.55	14.09
		mouse 3	1.86	0	-8.84	-12.56	-8.37	-3.72	0.47	3.26	4.65	3.26	3.26	6.51	7.44	7.44	12.09	16.28	14.42	11.16	9.3
		mouse 4	2.28	0.46	0.91	-4.57	-10.05	-6.39	3.2	6.85	8.22	7.76	6.39	6.85	5.94	4.57	5.48	7.76	8.68	8.68	9.13
		mouse 5	-5	-7.08	-15	-19.58	-19.17	-15.83	-7.92	-7.5	-3.33	-4.17	-4.17	-1.25	0.42	0.83	0.83	2.08	1.67	2.92	8.33
	IgG + CQ+SDZ	mouse 1	2.17	2.75	-5.96	-7.8	-3.67	-7.8	-13.76	-22.48	-30.73	-26.15	-29.36	-26.15	-26.61	-26.15	-22.94	-24.77	-27.06	-34.4
		mouse 2	2.34	-2.34	-7.94
		mouse 3	2.4	-3.37	-12.02	-14.42
		mouse 4	1.79	-3.14	-6.73	-3.59	1.35	-1.79	-17.94	-5.83	-16.14	-18.83	-16.59	-31.39	-34.53
		mouse 5	5.03	-2.01	-13.07	-16.58	-22.11
	anti-IL-27 mAb + CQ+SDZ	mouse 1	4.13	-1.38	-11.01	-14.68	-12.84	-9.63	-22.48
		mouse 2	4.98	3.62	-4.98	-10.41	-14.03	-12.22	-4.07	-18.55
		mouse 3	-2	-7.2	-13.6	-16.8	-18.4	-14.8	-21.6
		mouse 4	2.96	-3.94	-13.79	-16.26	-12.32	-16.75	-28.57	-26.11	-21.18	-25.62	-34.98
		mouse 5	4.27	-5.56	-10.68

## Sheet: Survival
	Mouse group	% Survival after PbA rechallenge
		Day 0	7	8	9	12	15	18	20	22	23	26	31	34	43	50
	IgG - untreated	100	100	80	80	80	80	80	60	40	40	40	20	0	0	0
	anti-IL-27 mAb - untreated	100	100	100	100	100	100	80	80	80	80	80	80	80	80	80
	IgG + CQ+SDZ	100	80	60	40	40	40	40	40	40	40	40	20	20	0	0
	anti-IL-27 mAb + CQ+SDZ	100	80	80	80	60	20	20	20	20	0	0	0	0	0	0
